# Supplementary material for: Gut Microbiota Metabolism of Bile Acids Could Contribute to the Bariatric Surgery Improvements in Extreme Obesity
Source: Metabolites. 2021 Oct 27;11(11):733. doi: 10.3390/metabo11110733 (PMC8620296; doi:10.3390/metabo11110733)
Supplement: Supplementary file 1 [file metabolites-11-00733-s001.zip]

Archive with 1 entries (1 files):
- metabolites-1407889-SI.pdf
